# Supplementary material for: Genetic and demographic history define a conservation strategy for earth’s most endangered pinniped, the Mediterranean monk seal Monachus monachus
Source: Sci Rep. 2021 Jan 11;11:373. doi: 10.1038/s41598-020-79712-1 (PMC7801404; doi:10.1038/s41598-020-79712-1)
Supplement: Supplementary file 1 — Supplementary Information 1. [file 41598_2020_79712_MOESM1_ESM.xlsx]

## Sheet: Sheet 1
Sample#	DeathYear	SampleType	StageOfCarcass	Msc03	Msc04	Msc09	Msc10	Msc13	Msc16	Ms265	Ms647	Msc05	Hg6_1	Msc01	Msc23	Pv17	TBPV2	X10588	X12980	X14583	X2578	X3204	X10909	X11181	X16869	X8549	X17310	X6554	X8948	Pv11	Hg6_3	Ms504	Pv78
83	1994	Hair	2	111 111	165 165	213 213	137 145	182 186	157 169	159 159	127 129	202 218	153 165	168 172	105 105	138 138	252 252	100 104	210 210	166 168	225 225	189 191	112 114	231 245	168 186	160 160	114 114	178 178	131 131	153 153	213 213	275 275	149 149
85	1995	Skin	1	111 111	165 165	209 213	141 141	182 186	157 169	161 161	125 127	218 218	143 143	172 172	105 109	138 138	248 254	100 100	210 214	166 168	223 225	189 189	114 116	245 245	168 168	160 160	114 114	178 178	135 135	153 153	213 213	275 275	149 149
89	1996	Skin	1	111 111	165 165	209 209	145 145	182 182	157 169	159 161	127 127	218 218		172 172	109 109	138 138	246 254	100 100	210 214	168 172	223 225	189 191	112 116	231 245	168 170	160 160	114 114	178 178	131 135	153 153	213 213	275 275	149 149
91	1996	Skin	2	111 111	157 165	217 217	141 145	186 186	157 157	159 159	127 127	202 218	143 161	172 172	105 109	140 140	252 252	100 100	210 210	168 168	225 225	191 191	110 112		168 168	160 160	114 114	178 178	131 135	153 153		275 275
92	1996	Skin	2	111 111	157 165	217 217	141 145	182 182	157 157	159 159	127 127	202 202	153 153	170 170	105 109	138 140	252 252	100 104	210 210	166 166	223 225	189 191	116 116	245 245	168 186	160 160	114 114	178 178	131 135	153 155	213 213	275 275	149 149
93	1996	Skin	1	111 111	165 165	213 213	141 145	182 182	157 169	159 159	127 127	218 222		168 172	105 105	138 138	252 254	100 102	210 214	166 172	223 225	189 189	110 116	231 245	168 168	160 160	114 114	178 178	135 135	153 153	213 213	275 275	149 149
97	1997	Fur	1	111 111	165 165	213 213	145 145	182 186	157 169	159 161	125 127	202 218	143 161	172 172	105 109	138 140	252 254	100 104	210 210	166 168	223 225	191 191	110 116	233 245	168 170	160 160	114 114	178 178	131 135	153 153	213 213	275 275	149 149
98	1997	Skin	1	111 111	165 165	213 217	141 141	182 182	157 169	159 159	127 127	214 214	153 153	172 172	105 109	140 140	254 254	100 100	210 210	166 166	225 225	191 191	110 110	231 231	168 170	160 160	114 114	178 178	135 135	155 155	213 213	275 275	149 149
109	1999	Fur	1	111 113	165 165	217 217	141 145	182 182	157 157	159 161	129 129	218 218	143 153	168 172	105 105	138 140	246 252	100 100	210 214	166 168	223 225	189 189	114 114	245 245			114 114	178 178	131 135	153 153
110	1999	Fur	2	111 111	157 157	209 213	141 145	182 186	157 157	159 159	127 127	218 218	143 153	170 172	105 109	140 140	252 252	100 104		166 168		189 191	112 114	245 245			114 114	178 178	131 131	155 155
112	1999	Skin	1	111 111	165 165	209 217	141 141	182 186	157 157	159 159	127 127	202 218	165 165	168 170	105 105	140 140	250 252	100 100	210 210	166 168	223 223	189 191	110 114	245 245	176 176	160 160	114 114	178 178	131 135	153 153	213 213	275 275	149 149
113	2009	Hair	2	111 111	165 165	217 217	141 145	182 186	157 169	159 159	127 127	202 218	161 165	168 172	105 109	138 138	252 252	100 104	210 210	166 166	225 225	191 191	116 116	231 231	168 168	160 160	114 114	178 178	131 131	153 153	213 213	275 275	149 149
114	2000	Skin	1	111 111	165 165	209 213	137 145	182 182	157 157	159 159	119 127	218 218	159 161	168 172	105 109	138 138	246 252	100 100	214 214	168 168	225 225	189 191	110 116	233 251	178 178	160 160	114 114	178 178	131 135	153 155	213 213	275 275	149 149
119	2000	Skin	1	111 111	165 165	209 217	141 145	182 186	157 157	159 159	127 127	202 218	159 159	170 172	105 105	138 140	252 254	100 104	210 214	166 168	225 225	191 191	114 116	245 245	168 176	160 160	114 114	168 178	131 131	153 155	213 213	275 275	149 149
120	2000	Skin	3	111 111	157 165	213 217	141 145	182 186	157 157	159 169	125 127	212 218	153 155	168 170	109 109	140 140		100 104		168 168		191 191	114 114				114 114	178 178	131 135	153 153
121	2000	Skin	U	111 111	157 165	217 217	141 145	182 182	157 157	159 159	127 129	202 218	159 165	168 172	105 109	138 138	252 252	100 104	210 210	166 168	223 225	189 191	114 114	231 245			114 114	178 178	131 131	153 153
124	2001	Fur	3	111 111	165 165	209 213	137 137	182 182	157 157	161 161	127 127			170 172	105 105	138 138	246 248	100 104	210 210	166 168	223 223	189 189			168 168	160 160	114 114	178 178	131 131	153 155		275 275	149 151
127	2001	Fur	3	111 111	157 165	213 217	137 145	182 182	157 157	159 159	127 127	202 218		170 172	105 109	138 140	252 254	100 104	210 210	166 166	225 225	189 191			168 168	160 160	114 114	178 178	131 135	153 153	213 213	275 275	149 149
128	2001	Skin	1	111 111	157 165	209 217	145 145	182 186	157 157	159 159	127 127	202 218	153 153	172 172	105 105	138 138	254 254	100 104	210 210	166 168	225 225	191 191	112 114	245 245	168 168	160 160	114 114	178 178	131 135	153 153	213 213	275 275	149 149
129	1995	Skin	1	111 113	165 165	209 217	141 141	182 182	157 157	159 159	127 127	202 202	155 165	170 170	105 105	138 140	252 254	100 100	210 214	166 166	225 225	189 191	114 114	231 245	168 168	160 160	114 114	168 178	131 137	153 153	213 213	275 275	149 149
132	2001	Fur	3	111 111	157 165	209 217	145 145	186 186	157 157	159 159	127 127	202 210	153 165	170 172	105 105	138 138	252 252	100 102	210 214	166 166	223 225	189 191	114 114	231 245	168 168	160 160	114 114	178 178	135 135	153 153
138	2002	Skin	3	111 111	165 165	213 213	141 145	182 182	157 157	159 159	127 129	218 218		170 172	105 109	140 140	252 254	102 104	210 210	166 168	223 225	189 191	112 114	245 245	168 186	160 160	114 114	178 178	135 135	153 153	213 213	275 275	149 149
143	2002	Fur	3	111 111	165 165	205 213	141 145	182 186	157 169	159 161	127 127	218 218	153 153	172 172	105 105	138 138	254 254	100 102	210 220	166 166		191 191
144	2002	Skin	1	111 113	165 165	217 217	137 141	182 182	157 157	159 159	127 127	202 202	153 153	170 172	109 109	138 140	252 252	100 100	210 214	166 168	223 225	189 191	110 116	245 245	168 168	160 160	114 114	168 178	131 135	153 155	213 213	275 275	149 149
146	2003	Skin	2	111 111	165 165	213 213	141 145	182 182	157 169	159 159	127 127	218 218	153 153	168 172	105 109	138 138	246 246	100 104	210 210	166 172	223 223	191 191	110 116	245 245	168 186	160 160	114 114	178 178	135 135	153 153	213 213	275 275	149 149
148	2003	Fur	1	111 113	165 165	209 217	141 145	182 186	157 157	159 159	127 127	218 218	153 165	168 172	105 105	138 138	252 252	100 104	210 214	166 168	223 225	189 191	114 114	231 245	168 168	160 160	114 114	178 178	135 135	153 153	213 213	275 275	149 149
151	2003	Fur	2	111 111	165 165	213 217	145 145	182 186	157 169	159 159	125 127	218 218	143 155	170 172	105 109	140 140	252 252	100 100	210 214	166 168	223 225	189 191	110 116	245 245	168 168	160 160	114 114	178 178	135 137	153 153
152	2004	Fur	2	111 111	165 165	213 217	145 145	182 182	157 157	159 159	125 127	202 218	159 161	172 172	105 109	138 138	246 252	100 102	214 214	166 166	223 225	189 191	112 116	245 245	168 168	160 160	114 114	178 178	131 135	153 153	213 213	275 275	149 149
153	2004	Skin	1	111 113	165 165	217 217	137 141	182 182	157 157	159 159	125 127	202 202		170 172	105 105	140 140	252 254	100 104	214 214	166 168	223 225	191 191	112 116	245 245	168 168	160 160	114 114	168 178	135 135	153 153	213 213	275 275	149 149
154	2004	Fur	3	111 111	165 165	213 213	137 141	182 182	157 157	159 159	127 127	218 218	153 153	170 172	105 109	138 138	248 252	100 104	210 214	166 166	223 225	189 191	116 116	233 251	168 178	160 160	114 114	178 178	131 131	153 155	213 213	275 275	149 149
155	2004	Fur	4	111 111	165 165	213 217	145 145	182 182	157 157	159 159	127 127	218 218	153 165	168 170	105 105	138 140	252 254	100 104	210 214	166 168	225 225	189 191	114 116	231 245	168 168	160 160	114 114	178 178	131 135	153 153	213 213	275 275	149 149
161	2004	Fur	2	111 111	165 165	205 213	137 137	182 182	169 169	159 161	127 127				105 105	138 140	252 254	100 104	210 210	166 168		189 191				160 160	114 114	178 178	135 135	153 153		275 275	149 149
162	2001	Skin	1	111 111	165 165	209 209	145 145	182 182	157 157	159 161	127 129	218 218	143 153	168 172	105 105	138 138	252 252	100 100	210 210	168 172	223 225	189 191	110 114	245 245	170 170	160 160	114 114	178 178	135 135	153 153	213 213	275 275	149 149
164	2005	Skin	2	111 111	165 165	209 213	137 141	182 182	157 157	159 159	125 127	218 218	153 153	172 172	105 105	138 138	248 252	100 104	210 214	168 168	223 225	189 191	116 116	235 251	168 168	160 160	114 114	178 178	135 135	153 155	213 213	275 275	149 149
183	2006	Skin	2	111 111	165 165	209 217	145 145	182 186	157 157	159 159	127 127	202 218		172 172	105 105	138 138	252 254	102 104	210 214	166 166	223 225	189 191	114 116	231 245	168 168	160 160	114 114	178 178	131 135	153 153	213 213	275 275	149 149
184	2006	Skin	1	111 111	165 165	213 213	141 145	182 186	157 169	159 159	127 127	218 218	143 153	172 172	105 105	138 138	252 254	100 102	210 210	166 168	225 225	189 191	112 116	231 245	168 168	160 160	114 114	178 178	135 137	153 153	213 213	275 275	149 149
186	2007	Fur	2	111 111	165 165	213 217	145 145	182 186	157 169	159 159	127 127	218 218	143 161	170 172	109 109	138 138	246 252	100 102	210 210	166 168	223 225	191 191	112 112	245 245	168 178	160 160	114 114	178 178	131 135	153 153	213 213	275 275	149 149
192	2008	Skin	1	111 111	165 165	213 217	145 145	186 186	157 169	159 161	127 127	202 218	153 153	172 172	109 109	138 138	252 254	100 100	210 210	166 166	223 225	189 191	112 116	231 245	168 170	160 160	114 114	178 178	135 135	153 153	213 213	275 275	149 149
193	2008	Skin	1	111 111	165 165	209 217	137 145	182 182	157 157	159 159	127 127	202 218	143 165	170 172	109 109	138 140	246 252	100 104	214 214	166 166	223 225	189 191	116 116	231 245	176 176	160 160	114 114	178 186	131 135	153 153	213 213	275 275	149 149
195	2008	Skin	2	111 111	165 165	205 209	141 145	182 182	157 169	159 161	127 127	214 218		168 172	105 109	140 140	246 254	100 100	210 210	166 166	223 225	191 191	110 116	245 245	168 168	160 160	114 114	178 178	135 135	153 153	213 213	275 275	149 149
204	2008	Skin	1	111 111	165 165	217 217	141 145	182 182	157 169	159 159	127 127	202 218	153 153	172 172	105 105	138 138	252 252	100 102	210 210	166 168	223 225	189 189	112 116	245 245	168 186	160 160	114 114	178 178	131 135	153 153	213 213	275 275	149 149
205	2008	Skin	1	111 111	165 165	209 217	137 145	182 186	157 157	159 159	127 127	218 218	153 159	168 172	105 109	138 138	252 252	100 100	210 214	166 166	225 225	189 191	114 116	245 247	170 170	160 160	114 114	178 178	131 135	153 153		275 275
206	2008	Skin	1	111 111	165 165	217 217	145 145	182 182	157 157	159 159	127 127	218 218	143 153	168 168	105 109	138 140	250 252	100 100	214 214	166 166	225 225	189 191	114 114	231 245	170 170	160 160	114 114	178 178	135 135	153 153	213 213	275 275	149 149
210	2009	Fur	3	111 111	165 165	213 217	145 145	182 182	157 169	159 159	127 129	218 218	143 165	168 176	109 109	138 138	252 254	100 102	210 214	166 168	223 225	189 189	112 114	231 231			114 114	178 178	135 135	153 155
211	2009	Skin	1	111 111	165 165	217 217	145 145	182 186	157 157	159 159	127 127	202 202	143 165	170 172	109 109	138 138	252 252	102 104	210 210	168 168	225 225	189 191	112 116	231 245	186 186	160 160	114 114	178 178	131 135	153 153	213 213	275 275	149 149
212	2009	Skin	1	111 111	157 165	213 217	137 141	182 182	157 169	159 159	127 127	218 218	153 159	170 170	105 105	138 140	252 254	100 104	210 210	166 166	223 225	191 191	116 116	245 245	176 176	160 160	114 114	168 178	135 135	153 153	213 213	275 275	149 149
214	2009	Skin	2	111 113	165 165	209 217	145 145	182 182	157 169	159 159	127 127	202 202	153 153	172 172	105 109	138 140	246 254	100 104	210 210	166 168	223 225	191 191	110 116	245 245	170 170	160 160	114 114	178 178	135 135	153 155	213 213	275 275	149 149
215	2009	Skin	4	111 111	157 165	217 217	145 145	186 186	157 157	159 159	127 129				105 109	138 140	252 252	100 100	214 214	166 168		189 191			168 170	160 160	114 114	168 168	131 135	153 155		275 275	149 149
216	2009	Skin	1	111 113	165 165	217 217	141 145	182 182	157 157	161 161	127 127	218 218		170 170	105 109	138 138	252 254	100 104	210 210	166 166	223 225	189 191	116 116	231 245	168 188	160 160	114 114	178 178	135 135	153 153	213 213	275 275	149 149
219	2009	Fur	1	111 113	165 165	217 217	137 145	182 182	157 169	159 159	127 127	202 218	153 153	172 172	109 109	138 140	254 254	100 104	210 210	166 166	223 225	191 191	112 116	245 245	168 186	160 160	114 114	178 178	135 135	153 153	213 213	275 275	149 149
220	2009	Skin	1	111 111	165 165	209 213	145 145	182 182	169 169	159 161	127 127	214 218	143 165	168 176	109 109	138 138	246 252	100 104	210 210	166 172	223 225	191 191	114 116	245 245	168 188	160 160	114 114	178 178	135 135	153 153	213 213	275 275	149 149
222	2010	Skin	1	111 111	157 165	213 217	141 145	182 182	157 157	159 159	125 127	202 218	153 165	170 172	105 105	138 138	252 254	100 102	210 214	168 168	225 225	189 191	114 116	245 245	168 168	160 160	114 114	168 178	131 135	153 153	213 213	275 275	149 149
223	2010	Fur	2	111 113	157 165	209 217	145 145	182 186	157 157	159 159	127 127	202 218			105 105	140 140	252 252	100 104	210 214	166 166		189 189					114 114	178 178	131 135	153 153	213 213	275 275	149 149
228	2010	Skin	1	111 111	165 165	209 217	145 145	182 182	157 169	159 159	127 127	202 218	159 161	172 172	105 105	140 140	252 252	100 100	210 210	166 166	223 225	191 191	112 116	245 248	186 186	160 160	114 114	178 178	135 135	153 153	213 213	275 275	149 149
229	2010	Skin	1	111 111	165 165	205 205	145 145	182 182	157 157	159 161	127 127	202 218	153 155	168 172	105 109	138 138	250 254	100 100	210 210	166 168	225 225	189 189	112 114	231 245	168 168	160 160	114 114	178 178	135 135	153 153	213 213	275 275	149 149
230	2011	Skin	1	111 111	157 165	213 217	137 137	182 182	157 157	159 161	127 127	202 218	153 159	172 172	105 105	138 140	252 254	100 104	210 214	166 168	223 225	191 191	110 116	245 245	170 186	160 160	114 114	178 186	135 135	153 153	213 213	275 275	149 149
231	2011	Skin	1	111 113	165 165	209 209	137 141	182 186	157 157	159 159	127 127	218 218	153 153		105 109	138 140		100 100	210 214	166 166		189 191	114 116				114 114	168 178	131 137	153 153
237	2011	Skin	1	111 111	165 165	209 209	145 145	182 186	169 169	159 159	125 127	218 218	143 153	172 172	105 109	138 138	246 246	100 102	214 214	166 172	223 225	189 191	116 116	245 245	168 168	160 160	114 114	178 178	135 135	153 153	213 213	275 275	149 149
238	2011	Skin	4	111 111	165 165	217 217	145 145	182 182	157 169	159 159	127 127	218 218			105 105	138 140		100 104	210 220	166 166		189 191	112 114				114 114	178 178	131 135	153 153		275 275	149 149
239	2011	Skin	3	111 111	165 165	217 217	141 141	182 182	157 157	159 159	127 127	218 218		168 172	105 109	138 138	252 252	100 100	210 210	166 166		189 191	114 114	245 245	170 170	160 160	114 114	178 178	135 135	153 153	213 213	275 275	149 149
241	2011	Skin	1	111 111	165 165	209 213	145 145	182 186	157 169	159 159	127 127	214 218	153 161	172 172	105 109	138 138	254 254	100 100	210 214	166 166	223 225	191 191	110 110	231 231	168 168		114 114	178 178	135 135	153 155
242	2012	Skin	4	111 113	165 165	217 217	137 145	182 186	157 157	159 159	127 129					138 140	252 254	100 104	210 210			189 191				160 160	114 114	178 178	131 135	153 155	213 213	275 275	149 149
243	2012	Skin	1	111 113	157 165	217 217	145 145	182 186	157 157	159 159	127 129	202 218	155 161	168 172	105 109	138 140	252 252	100 100	210 210	166 172	223 225	189 191	114 116	231 245	168 168	160 160	114 114	178 178	131 135	153 153	213 213	275 275	149 149
245	2012	Skin	3	111 113	157 165	209 217	141 141	186 186	157 169	159 159						138 138	254 254	100 100		166 166		189 191			176 176			168 168	135 135	153 155	213 213	275 275	149 149
247	2012	Blood	Unknown	111 111	157 165	213 213	141 145	182 182	169 169	159 159	125 125	218 218	153 155	168 172	105 105	140 140	246 254	104 104	210 210	166 166	225 225	191 191	116 116	231 245	176 176	160 160	114 114	178 178	135 135	153 155	213 213	275 275	149 149
249	2012	Skin	2	111 111	165 165	209 209	145 145	182 186	157 169	159 159	125 127	218 218	143 155	172 172	109 109	138 140	250 254	100 102	210 214	166 172	225 225	189 189	114 114	231 231	168 168	160 160	114 114	178 178	131 135	153 153	213 213	275 275	149 149
250	2011	Skin	Unknown	111 111	157 157	213 217	137 145	182 186	157 157	159 161	125 127	202 218	143 153	170 172	105 109	138 138	246 252	100 102	210 210	166 166	225 225	189 191		245 245	168 168	160 160	114 114	178 178	131 135	153 155	213 213	275 275	149 149
251	2012	Skin	1	111 111	165 165	217 217	137 145	182 182	157 157	159 159	127 127	202 218	153 153	172 172	105 109	140 140	246 254	100 100	210 214	166 168	225 225	191 191	112 112	245 245	168 168	160 160	114 114	178 178	135 135	153 153	213 213	275 275	149 149
253	2010	Skin	3	111 111	165 165	209 209	141 141	182 186	157 157	159 159	127 127			168 170	109 109	138 140	246 252	100 102	210 210	166 166		191 191		231 231	170 170	160 160	114 114	178 178	135 135	153 153	213 213	275 275	149 149
257	2014	Skin		111 111	165 165	209 217	145 145	182 182	157 169	159 159	127 127	202 218	153 165	168 168	105 109	138 140	254 254	100 100	210 212	166 172	225 225	189 191	116 116	231 245	170 170	160 160	114 114	178 178	131 135	153 153
261	2015	Skin		111 113	157 165	213 217	141 141	182 186	157 169	159 159	127 129	202 218	153 155	170 172	105 109	138 138	252 254	100 100	210 214	166 168	223 225	189 191	114 116	245 245	186 186	160 160	114 114	178 178	131 135	153 153
263	2015	Skin		111 111	157 157	213 213	137 145	182 186	157 169	159 159	127 127	218 218	155 159	172 172	105 109	138 138	252 254	100 100	210 210	166 172	225 225	191 191	110 114	231 231	188 188	160 160	114 114	178 178	135 135	153 153
264	2013	Skin		111 111	165 165	209 209	141 145	182 182	157 157	159 159	127 129	218 218	143 159	170 172	109 109	138 140	246 254	100 100	210 214	166 172	223 225	189 191	110 114	245 245	170 170	160 160	114 114	178 178	135 135	153 153
265	2014	Skin		111 111	157 165	209 213	137 145	182 186	157 157	159 159	127 127	202 218	165 165	170 172	109 109	138 138	252 252	100 100	210 210	166 168	225 225	189 191	110 110	245 245	168 168	160 160	114 114	178 178	131 137	153 153
268	2013	Skin		111 111	165 165	205 217	145 145	182 182	157 169	159 159	127 127	218 218	143 161	172 172	105 109	138 138	252 254	100 100	210 214	166 172	225 225	189 191					114 114	178 178	135 135	153 153
272	2016	Skin		111 111	157 165	205 209	145 145	182 186	157 169	159 159	127 127	218 218	153 161	168 170	109 109	138 140	246 254	100 100	210 214	166 168	225 225	189 191	114 116	231 231	168 168	160 160	114 114	178 178	131 135	153 155
273	2014	Skin		111 111	165 165	205 209	145 145	186 186	157 157	159 159	125 127	218 218	143 153	172 172	109 109	138 138	248 252	100 100	214 214	166 166	223 225	189 189	110 114	245 245			114 114	178 186	131 135	155 155
275	2014	Skin		111 111	165 165	209 213	141 145	182 186	157 169	159 159	127 127	218 218	153 159	170 172	105 105	138 140	254 254	100 104	210 210	166 168	223 225	189 191	112 116	231 231			114 114	178 178	135 135	153 153
276	2010	Skin		111 111	165 165	213 217	145 145	182 182	157 165	159 159	127 127	218 218	153 165	170 172	105 105	138 138		100 104	210 210	166 168		189 191	112 114				114 114	178 178	131 135	153 153
277	2014	Skin		111 111	165 165	217 217	145 145	186 186	157 169	159 159	127 127	218 218	143 155	172 172	105 105	138 138	246 252	100 100	210 214	166 172	223 225	189 191	116 116	245 245		160 160	114 114	178 178	135 135	153 153
279	2013	Skin		111 111	165 165	213 213	145 145	182 182	157 169	159 159	125 127	218 218	143 143	170 172	105 105	138 138	254 254	100 102	210 210	166 166	225 225	189 189	110 116	231 231	168 168	160 160	114 114	178 178	135 135	153 153
290	2014	Saliva		111 111	157 165	213 213	137 145	186 186	157 169	159 159	127 127	218 218	143 153	172 172	105 105	138 138	254 254	102 104	210 214	166 166	223 225	189 191	114 116				114 114	178 186	135 135	153 153
293	2014	Saliva		111 111	165 165	217 217	141 145	182 186	157 169	159 159	127 127	202 218	153 153	170 172	105 109	138 138	252 252	100 100	210 210	166 166	225 225	189 191	110 110			160 160	114 114	178 178	131 131	153 153
295	2016	Skin		111 111	165 165	209 217	145 145	182 186	157 157	159 159	127 127	202 218	143 153	168 172	105 109	138 140	254 254	100 102	210 210	166 166	225 225	191 191	116 116	245 245	168 178	160 160	114 114	178 178	135 135	153 153
297	2016	Placenta		111 111	165 165	213 217	145 145	186 186	157 157	159 159	123 127	218 218	143 153	170 172	105 109	138 138	250 252	100 100	210 210	166 166	225 225	189 191	114 116	231 245	168 176	160 160	114 114	178 178	131 135	153 153
300	2016	Skin		111 111	165 165	217 217	137 145	182 182	157 169	159 159	127 127	202 214	153 161	168 172	105 109	138 142	252 252	100 100	210 210	166 166	225 225	191 191	112 116	231 231	168 168	160 160	114 114	178 178	131 135	153 153
